# Supplementary material for: How are medical students using the Electronic Health Record (EHR)?: An analysis of EHR use on an inpatient medicine rotation
Source: PLoS One. 2019 Aug 16;14(8):e0221300. doi: 10.1371/journal.pone.0221300 (PMC6697335; doi:10.1371/journal.pone.0221300)
Supplement: S1 File — (XLSX) [file pone.0221300.s001.xlsx]

## Sheet: Medical_Student_EHR_Use
Role	Anon_Provider_ID	Number_days	Actions	All_patients	Treated_patients	Placing_Orders	Reviewing_Labs_Data_Reports	Reviewing_Notes	Reviewing_Orders	Writing_Notes	Other	Min_daily_activity	Max_daily_activity	Mean_daily_activity	Median_daily_activity
Attending	000001	23	9521	306	108	2	3901	2326	88	621	2583	0.0833333	2.33333	1.26449	1.33333
Attending	000002	106	59741	1508	716	50	30378	11540	907	3783	13083	0.416667	5	1.69261	1.58333
Attending	000003	43	26195	623	322	42	15014	3708	361	1564	5506	0.416667	4.25	2.0562	2
Attending	000004	64	22951	957	48	22	5343	844	62	172	16508	0.0833333	3	1.16536	1
Attending	000005	114	32959	1207	248	34	10485	2878	70	1046	18446	0.0833333	3.66667	0.848684	0.666667
Attending	000006	36	9615	299	109	12	4473	2940	58	570	1562	0.0833333	3.08333	0.791667	0.5
Attending	000007	117	67253	2021	269	72	28880	3324	511	928	33538	0.0833333	5.58333	1.87607	1.66667
Attending	000008	86	123909	1471	827	226	67895	26468	1083	7806	20431	0.166667	5.33333	2.48256	2.33333
Attending	000009	134	124039	2438	593	1320	51353	7100	2048	2220	59998	0.166667	8	2.93781	2.75
Attending	000010	38	9323	500	40	12	2080	24	1	45	7161	0.0833333	1.16667	0.605263	0.583333
Attending	000011	144	248773	2746	1189	230	148724	35056	2837	11091	50835	0.166667	8.91667	3.82755	3.91667
Attending	000012	145	353060	3064	1384	222	163491	76524	7483	20967	84373	0.0833333	7.16667	4.23621	4.33333
Attending	000013	131	92810	1982	976	278	39984	13856	1029	5912	31751	0.25	10.5	1.89567	1.66667
MS3	000014	25	15404	126	38	0	5540	4186	961	1804	2913	0.0833333	7	3.85667	3.66667
MS3	000015	23	9413	172	0	0	4866	1932	249	0	2366	0.166667	5.58333	3.03261	3.41667
MS3	000016	26	11998	165	0	0	6621	2362	401	0	2614	0.25	8.75	4.41346	4.25
MS3	000017	25	11452	216	0	0	5097	2606	411	0	3338	0.25	7	3.33333	3.16667
MS3	000018	27	24736	262	104	0	8885	7558	627	3441	4225	0.0833333	10.25	5.54321	5.66667
MS3	000019	23	19569	287	64	0	7482	5634	1355	2456	2642	1.75	8.83333	5.90942	5.91667
MS3	000020	26	13523	244	60	0	5331	3470	304	1483	2935	0.0833333	6.58333	4.09936	3.91667
MS3	000021	24	17037	195	88	0	6025	4734	973	2750	2555	1.25	10.4167	5.40625	5.08333
MS3	000022	25	18199	219	86	0	7820	5242	303	2823	2011	0.166667	9.33333	4.87	5
MS3	000023	22	12918	225	63	0	7068	774	233	1957	2886	1.58333	8.91667	5.0303	4.875
MS3	000024	23	11750	80	54	0	6953	912	246	2245	1394	2.58333	6.91667	4.56884	4.5
MS3	000025	24	15628	238	40	0	8578	2030	435	1292	3293	0.0833333	8.33333	4.27083	3.83333
MS3	000026	27	18474	142	67	0	9194	230	582	3145	5323	0.166667	10.9167	5.16667	4.91667
MS3	000027	23	14408	212	72	0	6560	3986	392	2024	1446	0.166667	8.91667	4.51087	4.41667
MS3	000028	23	28336	200	62	0	11223	6072	3710	2182	5149	0.166667	9.25	5.73188	6.5
MS3	000029	26	19019	288	63	0	8956	2110	519	3691	3743	0.166667	15.0833	6.98718	7.45833
MS3	000030	23	14412	321	0	0	5947	3734	559	0	4172	0.25	7.83333	4.66304	4.66667
MS3	000031	22	10224	72	54	0	3925	2868	221	1781	1429	1.58333	7	3.51894	3.375
MS3	000032	22	15113	160	69	0	5456	4274	717	1988	2678	0.0833333	10.25	5.15152	4.5
MS3	000033	21	4702	114	0	0	3177	804	218	0	503	0.916667	5	2.76984	2.83333
MS3	000034	24	18764	207	52	0	8972	4156	538	2321	2777	0.25	9.41667	5.83681	6.04167
MS3	000035	25	14629	372	0	0	7588	3450	293	0	3298	0.5	6.5	4.36333	4.91667
MS3	000036	25	20809	290	48	0	7085	3856	2554	2011	5303	0.0833333	10	5.46	5.41667
MS3	000037	20	13810	186	51	0	5810	3290	322	1932	2456	0.166667	7.08333	4.52917	4.625
MS3	000038	22	19798	186	70	0	12431	580	735	2702	3350	1.75	10.4167	4.92045	3.79167
MS3	000039	21	22632	253	73	0	9468	5610	346	3013	4195	2.91667	9.41667	6.79365	6.41667
MS3	000040	27	18606	311	83	0	5861	4264	930	2193	5358	0.0833333	8.25	4.19136	4
MS3	000041	26	6726	76	0	0	2147	2676	820	0	1083	0.333333	5.5	2.60256	2.45833
MS3	000042	23	9230	188	0	0	4615	2302	384	0	1929	1.16667	7.08333	3.64855	3.58333
MS3	000043	24	16072	169	83	0	10388	528	491	2156	2509	0.75	8.33333	5.20833	5.16667
MS3	000044	21	16834	158	71	0	9723	1468	688	2383	2572	0.25	8.75	4.93254	5.16667
MS3	000045	24	15454	149	72	0	5174	4184	1113	2466	2517	0.166667	9.58333	4.62153	4.58333
MS3	000046	21	9416	198	38	0	3591	2440	170	1319	1896	1.16667	6	3.03571	2.58333
MS3	000047	20	10597	90	58	0	6508	178	394	1947	1570	2.25	7.08333	4.5875	4.45833
MS3	000048	23	14663	195	100	0	9687	192	711	2115	1958	3.08333	7.25	4.58696	4.25
MS3	000049	26	16420	131	49	0	6444	4176	888	1494	3418	0.0833333	8.25	3.96154	4.16667
MS3	000050	24	13488	233	65	0	6962	630	500	1964	3432	0.166667	7.91667	3.71875	3.91667
MS3	000051	21	10122	72	45	0	5601	262	206	2284	1769	2.33333	7.33333	4.84127	4.5
MS3	000052	26	16272	157	44	0	6247	4322	558	1851	3294	0.166667	9.41667	4.86538	4.95833
MS3	000053	22	20627	142	46	0	6842	7178	1189	2858	2560	0.5	9	5.58712	5.91667
MS3	000054	23	32238	344	94	0	14776	8588	1098	2266	5510	0.166667	9.41667	4.9529	4.75
MS3	000055	24	17294	117	55	0	3763	5710	3012	1771	3038	0.166667	8.25	3.40278	3.45833
MS3	000056	22	29436	351	194	0	17871	3998	661	2956	3950	1.5	10	6.0947	6.04167
MS3	000057	28	21844	249	82	0	7283	4060	1918	2257	6326	0.333333	9.5	5.20536	5.375
MS3	000058	19	12938	116	37	0	5132	3568	1197	985	2056	1.5	6.16667	3.66667	3.41667
MS3	000059	22	18107	285	65	0	7365	4372	320	2245	3805	0.25	7.75	4.71591	5.16667
MS3	000060	24	14580	308	78	0	5584	3940	238	2183	2635	2.25	8.25	4.27778	4.16667
MS3	000061	22	11674	229	55	0	7587	484	430	1656	1517	1.75	7.83333	4.16667	3.83333
MS3	000062	22	6092	218	0	0	3221	1352	201	0	1318	0.916667	4.41667	2.6553	2.58333
R1	000063	58	72152	520	282	3426	28424	10474	1455	6889	21484	0.166667	10.9167	5.45259	5.70833
R1	000064	56	76951	547	161	2596	34957	6958	1538	3881	27021	0.0833333	12.0833	6.32887	6.83333
R1	000065	22	27604	147	87	986	12229	2638	444	2779	8528	0.166667	10.8333	7.14015	8.20833
R1	000066	56	78464	500	363	3286	27245	14446	772	7697	25018	0.25	10.6667	6.44792	7.08333
R1	000067	58	102018	855	249	4848	43431	13246	1729	4657	34107	0.166667	11.9167	6.8046	7.20833
R1	000068	49	104603	759	137	3716	37695	17066	10987	2658	32481	0.666667	12.5833	7.60034	9.16667
R1	000069	58	91477	515	167	3570	43548	16604	1454	4718	21583	0.166667	11.5833	6.5	7.54167
R1	000070	57	116705	691	157	4680	48814	18710	2342	4140	38019	0.25	13.6667	7.62865	8.33333
R1	000071	87	136929	928	272	5778	61721	16616	6557	5876	40381	0.0833333	11.5	6.43103	7.16667
R1	000072	50	103905	797	145	3282	50580	15386	2911	3123	28623	0.25	11.25	5.865	6.29167
R1	000073	56	96160	570	305	3928	41713	10176	1349	7916	31078	0.166667	11.5	7.03125	7.66667
R1	000074	28	44635	268	175	2124	18391	4626	1089	4207	14198	0.0833333	12.4167	7.64583	8.375
R1	000075	55	67758	450	169	2916	26408	12836	972	3505	21121	0.0833333	9.33333	4.73182	5
R1	000076	48	75219	633	143	2546	36905	8686	2414	4430	20238	0.0833333	12.0833	7.01215	7.875
R1	000077	57	141427	572	132	3716	72675	15102	5604	2462	41868	0.0833333	11.5833	6.59649	7.41667
R1	000078	51	65041	413	252	2334	27185	6044	2087	5287	22104	0.0833333	10.5833	6.60131	7.33333
R1	000079	80	99014	627	374	5048	53047	6412	1147	6366	26994	0.0833333	11	5.50312	6.08333
R1	000080	86	178565	1025	421	6234	68786	25622	11601	8776	57546	0.0833333	12.1667	7.4186	8.41667
R1	000081	55	93824	521	321	3258	38338	13408	1424	11418	25978	0.0833333	12.0833	6.03636	6.5
R1	000082	92	159306	854	319	7296	63950	26540	2633	8530	50357	0.25	12.8333	6.57428	6.83333
R1	000083	84	195903	1233	156	6750	69622	28334	25039	3434	62724	0.583333	13.4167	7.97718	8.5
R1	000084	58	130472	742	308	3892	49230	24178	10941	5991	36240	0.0833333	12.4167	7.86638	8.79167
R1	000085	52	114449	737	224	4156	56009	18904	1519	4866	28995	0.666667	12.75	7.26442	8
R1	000086	84	143593	963	306	7366	62577	14646	5036	7123	46845	0.583333	13	8.47123	9.08333
R1	000087	55	94515	621	189	4360	45603	11382	1811	4262	27097	0.166667	11.75	7.18939	8
R1	000088	64	115275	766	214	4396	52618	13200	1930	5934	37197	0.0833333	12.25	7.63021	8.54167
R1	000089	57	100966	590	210	4678	39674	14882	2051	3948	35733	0.166667	11.3333	6.84942	7.83333
R1	000090	52	87560	607	310	3250	40185	6912	1226	6871	29116	0.166667	11.9167	7.46474	8.58333
R1	000091	57	85564	556	387	3000	30690	19156	1199	9498	22021	0.0833333	11.5	6.62719	7.33333
R1	000092	56	108323	593	187	4052	38512	16940	4426	5513	38880	1	14.0833	9.21429	9.66667
R1	000093	58	119070	588	323	3366	51262	14020	4758	10016	35648	0.333333	11.75	7.22557	7.95833
R1	000094	93	145219	904	351	6098	65382	16386	3859	8705	44789	0.166667	12.0833	6.89606	7.83333
R1	000095	28	40593	226	183	1816	17889	6258	702	3793	10135	0.416667	12.1667	7.28869	8.29167
R1	000096	57	78965	838	175	2676	34649	8396	2124	3406	27714	0.5	11.8333	6.67251	7.75
R2	000097	28	54252	416	173	1606	22324	8724	1074	1496	19028	0.25	11.5833	6.39881	7.25
R2	000098	9	17621	196	103	480	9309	2656	291	1129	3756	0.916667	13.9167	8.23148	9.66667
R2	000099	29	43811	525	0	2012	20291	5280	422	0	15806	0.166667	9.75	6.17816	6.83333
R2	000100	21	21207	280	145	724	9099	3250	156	1476	6502	0.25	6.91667	2.99206	3.5
R2	000101	26	34624	420	0	1486	15774	4794	582	0	11988	0.916667	9.66667	5.83333	6.625
R2	000102	28	56913	456	0	1678	23997	10790	1562	0	18886	0.416667	12	8.16964	8.79167
R2	000103	21	54646	342	224	1094	22402	13514	1457	3099	13080	0.75	11.4167	6.86905	7.58333
R2	000104	14	18805	265	46	474	9706	2284	914	541	4886	0.416667	9.41667	5.70238	6.54167
R2	000105	29	41150	489	116	1220	22564	4022	747	890	11707	0.666667	9.16667	5.37356	5.41667
R2	000106	26	49097	482	0	1486	25270	6830	916	0	14595	0.0833333	11.5833	6.83654	7.66667
R2	000107	81	86882	1241	460	3436	38798	11358	2848	4514	25928	0.166667	11.8333	5.76749	6.5
R2	000108	25	40713	430	249	1338	21350	1394	742	2302	13587	0.666667	10.5	6.29333	6.08333
R2	000109	20	50884	500	136	1392	20536	8816	3687	1153	15300	1.41667	12.75	7.34583	8.70833
R2	000110	25	54259	447	232	2074	22980	5130	1419	2695	19961	0.833333	12.75	7.46667	8.41667
R2	000111	29	96851	556	0	2364	45591	22788	3345	0	22763	1.66667	12.9167	8.18966	9.25
R2	000112	26	36633	394	122	894	20397	3812	904	676	9950	0.0833333	8.41667	5.03526	5.29167
